# Supplementary material for: Immobilization of Lipase B from Candida antarctica on Magnetic Nanoparticles Enhances Its Selectivity in Kinetic Resolutions of Chiral Amines with Several Acylating Agents
Source: Life (Basel). 2023 Jul 14;13(7):1560. doi: 10.3390/life13071560 (PMC10381355; doi:10.3390/life13071560)
Supplement: Supplementary file 1 [file life-13-01560-s001.zip]

Archive with 1 entries (1 files):
- life-2460890-supplementary.pdf
